# Supplementary material for: Predictive factors for the mortality of acute pancreatitis on admission
Source: PLoS One. 2019 Aug 22;14(8):e0221468. doi: 10.1371/journal.pone.0221468 (PMC6706052; doi:10.1371/journal.pone.0221468)
Supplement: S1 Fig — (XLSX) [file pone.0221468.s001.xlsx]

## Sheet: Sheet1
Case No.	Age	Sex	BMI	Etiology	Time to hospital visit	CCI	APACHEⅡ	SIRS	Body temperature	Pulse rate	SBP	WBC	Platelet	CRP	Amylase	LDH	BUN	Creatinine	Calcium	PaO2	PaCO2	Base excess	Hypo-enhanced lesion	Acute peripancreatic	Inflammation extending to	Inflammation extending to
			(kg/m2)		(hour)	(score)	(score)	(score)	(degree)	(/minite)	(mmHg)	(/μL)	(X104/µL)	(mg/dL)	(U/L)	(U/L)	(mg/dL)	(mg/dL)	(mg/dL)	(mmHg)	(mmHg)	(mmol/L)	in the pancreas	fluid collection	the inferior pole of kidney	the rectovesical excavation
1	41	F	19.2277	Alcohol	33	0	8	1	38	101	96	5100	14.1	7.78	92	344	2.4	0.38	8.3		42.6	3.1	no	yes	yes	yes
2	75	F	23.1111	Idiopathic	11	0	10	1	38	77	148	19500	26.6	1.28	1317	346	25.4	0.82	9.5		44.2	-1.2	no	yes	no	no
3	86	F	17.6531	Biliary	5.5	0	9	0	37.5	85	107	9700	18.6	0.01	1053	450	12.2	0.75	8.6		42.4	-1.7	no	yes	no	no
4	20	M	23.3932	Idiopathic	7	0	0	0	36.9	76	152	11700	32.6	0.01	356	205	15	0.78	8.7	87.9	38.6	1.6	yes	yes	yes	yes
5	73	M	20.5175	Biliary	26.5	5	12	2	37	75	112	15500	21.6	1.83	3747	315	29.7	4.97	8.8	93.8	31.8	-7.2		no	no	no
6	94	F	15.4344	Biliary	2.5	2	6	1	36.5	91	155	5900	15.1	0.01	1319	292	16.8	0.61	9.3		43.3	-2.2	no	yes	yes	no
7	80	F	23.1247	Biliary	5.5	0	12	0	36.9	66	163	7500	12.2	0.34	1860	308	26.6	0.53	8.8		44.6	-2.3	no	yes	no	no
8	57	M	22.9592	Alcohol	22.5	0	7	1	37	110	112	11700	44.8	1.29	223	188	7.5	0.53	9.4				no	yes	yes	no
9	82	F	21.103	Idiopathic	8	1	12	1	36.4	64	124	6700	17.2	3.68	2162	219	19.4	0.67	9.4	67.2	31.4	-3.8		yes	yes	yes
10	86	F	21.7502	Idiopathic	1	9	12	0	36.8	82	142	5400	18.6	0.03	533	282	15.1	0.54	8.8	56.1	36.2	3.1	no	no	no	no
11	94	F	15.4813	Idiopathic	2.5	2	8	1	35.5	58	105	7500	16.7	0.01	1335	314	23.5	0.83	9.1		53.8	2	no	yes	yes	no
12	58	M	21.5005	Alcohol	17	2	15	2	37	115	84	5300	27	0.5	300	179	73.9	5.06	9.9	93.5	29.9	-1.3		no	no	no
13	51	M	22.4913	Idiopathic	6	0	10	1	36	72	163	14300	27.7	0	4891	667	11.2	0.73	8.6		39.4	1.5	yes	yes	yes	yes
14	78	F	25.2699	Biliary	18	0	9	1	36.7	80	115	15800	28.6	9.57	2476	521	16.6	0.75			36.8	-3.3	no	no	no	no
15	77	M	25	Biliary	11	2	9	1	37.1	65	118	7600	13.4	0.31	1571	451	20.6	0.76			43.4	3.8		no	no	no
16	94	F	20.5333	Biliary	26	3	11	1	38.2	82	138	11700	34.7	13.92	1285	332	19.7	0.49	9.6					no	no	no
17	67	M	22.0522	Alcohol	24	2	9	2	36.5	87	160	13300	22.8	0.42	255	172	8.7	0.73	9.3	68.9	31.2	-1.9	no	yes	yes	no
18	72	F	21.6413	Biliary	48	0	5	0	36.6	78	122	4800	16.6	0.21	915	275	24.4	0.98	9			1.4	no	no	no	no
19	81	M	17.7778	Alcohol	14	2	28	3	36	120	71	1200	11.6	2.34	1435	353	35.2	3.23	8.5	42.3	26.1	-15.1		yes	yes	no
20	26	F	22.0308	Idiopathic	3.5	1	3	1	36.5	90	128	13000	31.2	0.79	895	241	18.9	0.36	9.8					no	no	no
21	85	F	23.1848	Idiopathic	0.5	0	15	1	38	115	161	5300	16.9	0.01	255	262	24.8	0.64	8.6	67.7	32.9	-1.6	no	no	no	no
22	45	M	23.9573	Biliary	96	0	4	0	37.6	77	98	11600	31.1	0.12	1099	173	13.8	0.72	9.3				no	no	no	no
23	79	F	22.3483	Idiopathic	13.5	0	8	1	36.4	91	154	11100	26.1	0.4	1007	458	23.4	0.83	9.3		44.4	4.2	no	no	no	no
24	41	F	19.0635	Alcohol	72	0	7	2	36.5	102	172	15000	30.8	0.01	3058	222	12.5	0.39	9		50.9	-0.6	yes	yes	yes	yes
25	70	M	20.4783	Idiopathic	20	0	10	1	36.8	82	157	15000	18.7	3.24	1542	194	16	0.75	9.2	83	32.5	-2.7		no	no	no
26	86	F	17.3333	Idiopathic	3	1	16	0	37.4	85	84	5100	22.1	9.08	4160	268	29.8	1.68	9.1		38.4	-8.6		yes	yes	yes
27	83	M	27.3585	Idiopathic	4	0	9	3	36.5	107	137	13500	29	0.36	704	256	12.1	0.77	8.9					no	no	no
28	77	M	24.4646	Biliary	15.5	3	12	1	36.8	74	166	15900	17.4	9.6	1307	498	15.9	0.7	8.9					no	no	no
29	64	F	21.1109	Idiopathic	19.5	0	6	2	35	64	102	15300	29.6	0.18	2757	332	19.8	0.89	10.1		45.5	1.2	no	yes	yes	no
30	79	M	32.38	Biliary	48	1	15	1	39	87	91	10900	15.7	0.25	570	431	14.6	0.59	9.2					no	no	no
31	77	M	24.9108	Biliary	18	3	8	1	36.7	86	130	20400	22.8	1.07	1002	573	16.9	0.78	10	75.5	36.4	3.2	no	no	no	no
32	76	F	27.8222	Biliary	150	0	16	1	36.8	74	170	20100	27	6.08	2298	451	25.4	0.56	9.3	69.9	36	1.5		yes	yes	no
33	74	M	19.7504	Biliary	5.5	0	12	1	38.5	89	108	8000	20.6	0.12	1987	346	11.2	0.59	9.1	65.2	34.2	-0.8	yes	yes	no	no
34	61	F	24.3496	Alcohol	8	0	3	1	36.7	83	119	13800	26.2	1.31	3572	590	17.1	0.6	9.7					no	no	no
35	88	F	23.7812	Idiopathic	17.5	0	10	2	37.1	101	212	13400	13.9	0.66	1709	409	36.5	0.89	9.4	71.7	35.5	-0.4		yes	yes	yes
36	33	M	29.4118	Biliary	1.5	2	1	3	35.9	108	132	13900	23.6	0.66	4614	315	9.9	0.69	9.3		42.9	-2.7		yes	yes	no
37	66	M	18.7637	Biliary	12	2	9	0	36.7	85	83	8300	13.6	8.33	1481	206	16.7	0.96	10.4		48.8	2.5		yes	yes	yes
38	86	M	21.551	Biliary	48	2	15	3	38.2	111	135	19500	16.7	24.2	68	256	40	1.28	9.6		33.6	2.8		yes	yes	no
39	72	F	18.1787	Biliary	23.5	4	10	0	36.6	68	118	7100	13.8	0.36	387	597	12.8	0.53	9.7					no	no	no
40	79	M	24.974	Biliary	3	0	15	1	36.2	68	177	15000	19.1	0.01	3118	283	22.7	1.85	9.3					yes	no	no
41	67	M	23.8624	Biliary	1.5	0	10	3	37.9	96	109	2300	13.4	4.92	3153	544	22.2	1.11	9.2	74.6	27.8	-3.3		no	no	no
42	93	F	11.8906	Idiopathic	24	2	24	1	35.7	50	75	10600	6.5	12.75	775	328	123.6	1.98	13.3		38.7	7.3		yes	yes	no
43	72	M		Other	72	0	11	1	38	78	159	19700	21.3	26.88	123	898	33	1.19	8.7					yes	no	no
44	63	F	24.2568	Idiopathic	3.5	0	7	2	36.5	93	135	14700	31.5	0.2	4805	274	16.1	0.82	10.3	49.4	35.8	-0.4		yes	yes	no
45	76	M	19.7232	Idiopathic	24	3	6	0	36.6	70	120	9100	20.7	8	897	170	20.4	0.85	9					no	no	no
46	92	F	20.4789	Idiopathic	7.5	3	8	0	37.4	61	129	9000	12.2	0.72	2545	209	19.2	0.71	9.8					no	no	no
47	49	M	26.8923	Idiopathic	2	0	5	0	37.1	77	151	8800	22.4	0.01	1879	203	12.4	0.77	9.1	78.1	41	-0.1		yes	no	no
48	85	F	15.6487	Biliary	24	0	8	2	37	96	117	4700	8.6	17.41	574	207	43.5	0.7	9.6		31.5	-3.6		no	no	no
49	59	F	26.6728	Biliary	6	0	10	1	36.4	70	163	16500	22.5	0.08	2260	434	15	0.6	9.7	92.1	33.1	-1		yes	no	no
50	67	F	28.3053	Biliary	6	9	5	1	37	89	94	3500	6.8	1.1	934	410	22.2	0.66	9.6					no	no	no
51	80	M	25.7117	Biliary	12.5	2	8	0	36.6	56	143	8400	19.1	0.09	2209	352	16.2	0.72	9	81.9	41.6	1.8	no	yes	yes	no
52	73	M	21.7768	Idiopathic	14.5	0	7	0	36.8	67	103	7400	23.5	2.67	1650	249	16.3	0.66	9.7	89.8	34.8	-1.2		no	no	no
53	76	M	25	Idiopathic	48	1	6	1	36.6	75	158	12500	30	12.51	217	156	16	0.69	8.6					no	no	no
54	67	M	24.2011	Biliary	12	2	10	2	39.2	91	133	10700	28.6	9.09	1117	819	12.3	0.74	9.3					no	no	no
55	33	M	18.194	Biliary	8	0	3	1	37.1	66	113	15600	22.8	0.01	1122	486	18.5	0.75	8.7				no	yes	yes	yes
56	78	F	19.437	Biliary	50	2	8	0	37	79	97	10700	14.3	1.33	1915	1244	21.6	1.02	9.1					no	no	no
57	71	M	21.6931	Idiopathic	6.5	0	6	0	36.5	71	159	9800	26.4	0.31	2294	330	18.7	0.72	9	92.4	43.2	-0.6		yes	no	no
58	56	M	26.8274	Alcohol	48	0	7	1	36	83	120	16200	26.2	4.55	184	180	12.8	0.99	9.1	69.9	37.1	1.1		no	no	no
59	76	M	30.0781	Biliary	29.5	0	22	3	38.3	117	67	8000	12.7	10.09	1960	303	48.6	2.51	9.3		26.1	-9.3		no	no	no
60	86	F	24.4444	Biliary	24	1	12	2	38.3	82	130	21800	37.6	23.17	734	307	18.5	1.1	8.7				no	yes	no	no
61	85	F	24.974	Biliary	2	1	11	1	35.8	67	202	10900	24.8	0.39	3269	453	17.5	0.71	9.2					yes	no	no
62	72	F	20.6782	Biliary	5	0	5	0	37.2	79	138	11100	20.4	0.01	1371	488	26.1	0.73	10.1	82.4	40.3	6		yes	no	no
63	88	F		Idiopathic	48	2	10	1	35.1	55	111	6600	10.8	6.64	1557	224	51.2	1.12	11.2	96.3	52.4	-5.3		yes	yes	no
64	89	F	26.7067	Idiopathic	17	1	6	0	36.5	85	105	10200	22.4	1.12	423	244	24.1	0.82	9	76	37.7	3.7		no	no	no
65	53	M	23.1142	Alcohol	48	1	7	2	37.1	77	175	13100	28.7	0.5	214	187	20.1	0.8	9.4	93	25.4	2		no	no	no
66	42	M	34.0636	Idiopathic	3	0	4	1	36.2	63	114	18900	25.9	0.01	2876	232	14.9	0.83	8.5					yes	no	no
67	70	M	20.7031	Idiopathic	12	1	7	1	37.5	84	141	18900	22.4	0.88	3195	349	14.3	1	9.1					no	no	no
68	47	M	22.3757	Idiopathic	12	1	2	1	35.3	75	150	10400	17.5	0.87	1566	287	14.8	0.74	9.6					no	no	no
69	66	M	23.7118	Idiopathic	24	1	10	1	36.8	57	161	12600	19.1	0.01	3516	342	12.3	0.64	8.7					no	no	no
70	63	M	17.1401	Idiopathic	48	2	8	1	38.2	72	109	8800	9.2	9.92	155	219	13.9	0.54	9				no	no	no	no
71	64	F	21.7784	Biliary	24	7	5	1	37.1	75	97	3200	8.6	1.01	1468	549	30.6	1.55	9.1					no	no	no
72	40	M	23.2196	Idiopathic	3.5	0	2	1	36.9	55	145	12300	25.2	0.01	582	179	12.4	0.83	8.5					yes	no	no
73	50	M	23.1206	Biliary	6	1	4	1	36.8	76	155	13500	22.8	0.01	2446	350	14.2	0.68	8.8					yes	no	no
74	79	M	21.5287	Idiopathic	24	4	19	1	38.5	59	160	11400	11.1	12.7	541	353	36.1	2.82	8.7					no	no	no
75	91	F	20.5658	Biliary	48	1	12	0	36.3	58	133	4600	12.1	1.07	1720	346	16.8	1.01	10.2				no	no	no	no
76	74	M	25.9472	Biliary	17	0	9	1	36.3	92	150	10300	18.2	1.04	2782	300	12.4	1.04	8.9	89.6	39.1	1		yes	no	no
77	78	F	22.4766	Idiopathic	288	0	6	1	36.7	99	143	10600	24.2	7.55	196	226	19.2	0.85	8.8					no	no	no
78	62	F	28.1778	Idiopathic	7.5	0	5	2	35.7	101	163	10500	15.9	0.08	662	274	18	0.84	9.1					no	no	no
79	43	M	25.763	Idiopathic	4	0	10	2	36.1	51	152	12200	33.2	0.06	3175	435	13.4	0.86	9	123.7	19.3	-5		no	no	no
80	89	M	21.0427	Biliary	8	1	13	2	37.6	111	127	15000	20.9	0.06	792	600	26.2	1.21	8.8					no	no	no
81	64	M	22.4323	Alcohol	24	0	6	1	36.7	89	159	16200	28	3.06	759	192	22.6	0.65	9.8					no	no	no
82	49	F	15.2947	Idiopathic	24	1	16	2	35.9	104	108	6600	20.5	14.51	1623	476	30	3.92	9.2		42.2	7.8		yes	yes	no
83	66	M	24.4064	Biliary	12.5	2	14	0	36.4	56	157	11200	21.6	0.09	3190	711	35.5	2.85	9		45.8	-2.2		no	no	no
84	76	M	23.2335	Anastomotic stricture	8	2	9	1	36.8	56	128	15300	24	0.05	646	223	12.3	0.84	9.1					yes	no	no
85	76	F	13.3543	Drug	0	1	14	1	36.5	74	108	15600	23.2	2.29	1225	215	77.7	2.12	9.8					yes	yes	no
86	44	M	21.2706	Alcohol	5.5	0	8	0	36.8	68	138	9200	18.5	0.28	168	233	10.7	0.41	8.3	66.9	40	-1.4	yes	no	no	no
87	46	F	19.2894	Alcohol	1.5	0	8	1	36	57	107	6600	28.5	0.1	1422	169	14.5	0.41	8.9		25.2	2.7	yes	yes	no	no
88	33	M	27.3457	Alcohol	6.5	0	2	1	37.3	90	139	17000	19.9	0.68	277	219	7.8	0.64	9.2		43.2	3.3	yes	yes	no	no
89	81	F	22.0596	Idiopathic	3	2	6	1	36.4	95	159	6400	20.1	0.03	2054	340	28.5	1.44	9.4		45.3	0		yes	yes	no
90	78	F	28.8268	Idiopathic	5	1	6	2	37.4	103	130	14000	24.7	0.7	1968	273	20.6	0.94	8.9				no	no	no	no
91	50	F	29.3928	Alcohol	8.5	0	4	1	36.3	68	116	10400	30	0.04	174	365	9.8	0.64	8.9				no	yes	no	no
92	73	M	24.9108	Alcohol	1.5	0	11	0	37.2	59	134	6300	22.3	0.05	2629	213	24.4	0.78	8.4	60.3	35.6	-1.7	no	yes	no	no
93	44	M	21.6311	Alcohol	8	0	9	0	36.3	68	158	10600	23.9	0.16	121	235	14.5	0.42	8.3	65.5	39.4	0.6	no	no	no	no
94	44	M	25.4178	Alcohol	21.5	0	2	0	37.3	75	149	10900	22.8	0.55	313	207	7.3	0.74	8.6		34.9	1.6		yes	yes	no
95	25	F	17.7856	Biliary	0	0	2	0	36.2	74	100	9000	21.7	0.36	2764	338	5.2	0.5	8.5				no	yes	yes	no
96	68	F	18.5587	Idiopathic	0	4	9	0	36.6	77	157	5900	15.4	1.46	3390	208	17.2	0.53	9.9		38.9	0.4	no	no	no	no
97	47	M	21.453	Alcohol	18	1	9	3	37.1	120	109	14800	10.4	4.01	412	288	14.7	1.37	9		37.2	-0.2	no	yes	yes	yes
98	44	M	23.6741	Alcohol	4.5	0	5	0	36	73	148	10300	18.9	0.03	54	213	16.4	0.47	8.7				yes	no	no	no
99	41	M	23.03	Alcohol	17.5	0	2	3	37.3	93	147	16300	37.4	6.23	806	242	5.7	0.7	8.2	84	38	1.4	no	yes	yes	no
100	82	M	24.9559	Idiopathic	4.5	2	8	0	36.9	76	160	7500	15	0.07	1680	449	19.2	1.12	9.4		49.1	2.7	no	yes	no	no
101	23	F	29.903	Biliary	1	0	5	0	36.9	60	115	11300	24.8	0.1	1785	604	10.9	0.57	9.6		32.7		no	no	no	no
102	58	M	22.0582	Alcohol	1	0	6	0	36	58	153	7100	24.4	0.05	344	175	13.6	0.77	8.6		43.7	0.9		no	no	no
103	84	M	23.693	Alcohol	5	0	8	0	36.7	63	130	10800	22.9	0.1	1994	253	15.2	0.7	9.1		34.1	-0.6	no	no	no	no
104	58	M	22.0582	Alcohol	24	0	8	0	36.9	62	112	7200	19.3	1.88	68	222	13	0.57	9		45.1	1.9		yes	no	no
105	78	M	22.7549	Biliary	1	4	8	0	36.6	62	118	7000	17.3	0.26	705	316	16.6	1.06	10.1					no	no	no
106	42	M	25.0933	Alcohol	16	0	5	3	39.6	112	115	14100	17.6	26.68	63	292	8.3	0.63	8.3		51.9	3.4	no	yes	yes	no
107	39	M	30.866	Idiopathic	24	0	2	0	37.4	76	145	11600	19.1	2.52	147	212	15.3	0.79	8.9					no	no	no
108	78	M	23.9453	Biliary	7.5	0	8	0	36.6	63	127	10600	23.1	0.4	3584	254	23.2	1.08	9.3					no	no	no
109	36	M	27.9099	Alcohol	30	0	7	0	36.4	48	174	10300	22.6	1.88	253	232	14	0.82	8.4					yes	no	no
110	58	M	23.2273	Alcohol	3.5	0	7	1	37.5	95	139	9700	24.6	0.03	202	190	15.8	0.67	8.8		36.1	-1.4		no	no	no
111	43	M	21.2585	Alcohol	11	0	4	1	37.3	70	128	7800	15.6	0.09	120	672	16.4	0.55	8.8		41.7	-0.4	no	no	no	no
112	84	F	20.2205	Other	4	0	12	0	36.8	69	100	6300	15.5	0.39	3885	220	15.7	0.43	8.5				no	no	no	no
113	78	F	28.303	Biliary	24	2	14	2	37	84	196	12400	26.3	0.66	1402	1047	21	0.57	9.8	78.5	40.4	-2.8	no	yes	yes	yes
114	58	M	24.2622	Alcohol	21	0	6	1	37.5	84	166	12200	23.5	1.87	213	228	7.9	0.75	9		41.1	3.2	no	yes	no	no
115	64	M	20.1122	Anastomotic stricture	4	2	5	1	36.9	74	165	12100	21.6	0.17	326	181	14.4	0.8	9.6				no	yes	no	no
116	56	F	23.2834	Alcohol	4	0	5	1	36.3	60	126	12400	21.5	0.03	3383	240	14.7	0.62	8.4	70.8	42.3	-0.3	yes	yes	no	no
117	76	F	22.0471	Alcohol	12	0	11	0	36.2	42	106	9800	22.5	0.05	1264	316	17.6	0.53	8.7		39.4	0.9	no	no	no	no
118	65	F	24.4229	Biliary	24	0	12	2	36.4	106	101	12700	24.7	34.21	2623	1479	43	2.06	6.9		32.6	-5.3	yes	yes	yes	yes
119	17	M	24.9925	Idiopathic	42	0	1	1	37.6	80	136	13500	18.5	0.27	176	232	12.2	0.64	8.8				yes	yes	yes	no
120	85	M	18.8588	Biliary	0	1	15	0	36.1	65	160	9100	10.2	0.39	2496	270	28.3	0.7	9.5		43.5	-1	no	yes	yes	no
121	71	M	20.3131	Tumor	12	0	9	0	36.8	57	164	9300	20.8	0.03	640	166	15.2	0.95	9.1					no	no	no
122	82	M	27.5242	Biliary	18	0	7	1	36.4	86	118	15400	12.9	0.67	1033	615	22.7	1.6	9.5		36.6	0.1	no	yes	no	no
123	63	M		Idiopathic	24	0	8	2	35	60	121	14400	8.7	8.35	552	195	32.3	1.02	9.5	55.8	50.1	4.5	no	yes	yes	yes
124	84	F	21.1918	Idiopathic	3	0	8	1	36.7	71	132	8400	16.2	0.07	2650	263	14	0.48	9.2		44.2	3.2	no	no	no	no
125	87	M	23.8663	Biliary	2	0	8	0	36.7	85	168	6100	15.7	0.38	69	256	21.8	1.2	9.2		51.2	0	no	no	no	no
126	53	M		Alcohol	24	0	6	1	36.8	63	181	12200	18.5	0.33	96	194	9.6	0.66	9		40.8	-0.4	no	no	no	no
127	58	M	30.5113	Idiopathic	30.5	2	5	0	36.7	83	138	11900	18.3	4.11	411	168	10.2	0.55	8.9	72.2	40.4	0.4	no	no	no	no
128	79	F	35.5616	Biliary	6	3	12	2	36.9	64	151	13200	34.5	0.7	1801	739	25.6	1.26	9.2	70	36.5	-2.3		no	no	no
129	73	F	27.1616	Idiopathic	3.5	0	8	2	36.5	98	150	9600	16.2	0.05	64	233	15.8	0.73			42.2	1.5	no	no	no	no
130	64	F	13.4205	Idiopathic	9	0	8	1	38	61	118	6900	19.3	0.17	727	154	10.4	0.72	8.7	123.7	31	0.7	no	no	no	no
131	39	M	25.3046	Idiopathic	96	1	2	0	36.5	59	114	6800	27.3	1.18	400	141	10.1	0.62	9.2		38.5	3	no	no	no	no
132	67	F	22.9978	Biliary	15	0	9	2	38.2	76	120	17900	16.8	4.23	1464	683	26.7	0.72	8.9				no	no	no	no
133	56	F	17.3465	Alcohol	48	0	7	0	36.4	85	119	7300	19.2	4.48	112	228	15.3	1.1	9.7		32.4	-1.4	no	no	no	no
134	47	M	22.7558	Alcohol	17	0	12	2	37.5	52	222	16400	16.8	0.58	94	229	7.2	0.66	9.4		23.9	2.3		yes	no	no
135	72	F	20.0881	Biliary	5.5	0	15	1	36.5	60	160	14600	29.9	0.67	5796	313	37.9	2.53	9.5		47.5	-3.1		no	no	no
136	71	F	25.154	Biliary	31.5	0	5	0	36.8	78	140	6500	26.1	0.48	1019	416	13.5	0.61	8.5				no	no	no	no
137	68	M	23.5811	Biliary	25	1	11	2	35.8	55	125	5300	26.4	9.47	1538	340	24.1	1.22	9.6	66.7	30.5	-1.5		no	no	no
138	79	F	19.8271	Biliary	48	0	12	4	38.4	100	129	15700	12.8	1.8	2767	900	26.5	1.02	8.7	81	30.2	-2.7	no	yes	yes	yes
139	73	M	19.5188	Anastomotic stricture	48	2	7	0	36	68	136	4600	15.8	0.48	199	174	14	0.74	9.3				no	no	no	no
140	66	M	23.3006	Alcohol	6	0	7	1	37	77	148	14100	31.1	0.05	171	222	15.9	1.13	8.9		32	-0.8	no	yes	no	no
141	64	F	25.6156	Biliary	51	0	9	0	36	60	87	9400	16.5	26.31	1274	230	33.2	1.85	9.3					no	no	no
142	89	F	22.2409	Other	15	0	6	0	37.1	75	153	10800	15.8	2.96	989	398	17.8	0.91	8.9		39.7	-1.8	no	yes	yes	no
143	70	M	25.7944	Other	96	0	5	0	36.3	83	120	10400	21.1	2.3	1003	285	18.5	0.83	9				no	no	no	no
144	44	M	22.6202	Alcohol	22	2	6	2	37.2	113	167	12700	22.7	3.45	192	334	12	0.74	9.3		39	3.6	no	yes	yes	yes
145	76	F	27.5494	Biliary	12	0	13	0	36.4	76	193	6400	33.3	0.33	320	732	9	0.52	8.8		36.5	-0.3	no	no	no	no
146	69	M	25.336	Biliary	3	1	5	1	37	77	124	13500	21.8	8.82	1058	222	31	0.85	8.9					no	no	no
147	65	M	25.3968	Idiopathic	48	3	17	2	37.5	98	199	21000	33.6	13.42	49	325	11.9	0.5	8.6	83.8	32.3	-1.3	no	no	no	no
148	62	M	20.0456	Alcohol	24	0	5	0	36.7	58	145	10000	31.4	0.21	220	191	15.2	0.91	9.4				no	no	no	no
149	36	M	19.4342	Idiopathic	72	0	0	0	37.2	90	106	10300	34.5	15.22	116	143	13.1	0.83	9.4				no	no	no	no
150	54	M	24.8016	Biliary	7	0	10	2	36.2	68	171	21100	29.3	0.17	4715	476	12.3	0.79	9.5		46.7	-2	no	yes	yes	no
151	71	M	25.7238	Idiopathic	72	4	5	0	36.3	82	133	11700	11.8	10.54	188	197	18.1	1.44						no	no	no
152	90	F	16.1237	Biliary	2	1	7	0	36.4	74	95	8300	20	0.5	2252	263	16.3	1.23	9.1		40.8	6.3	no	yes	no	no
153	45	M	23.4586	Idiopathic	4.5	0	4	1	35.9	59	100	8400	24.9	0.04	1978	185	15.9	0.78	8.8				no	yes	no	no
154	40	F	18.2747	Idiopathic	5	0	2	0	36.6	86	128	10100	16.8	0.03	5173	159	13.4	0.55		104.6	40.1	-1.3	no	yes	no	no
155	56	M	24.1572	Alcohol	24	0	7	1	37.7	69	128	8600	25.7	0.32	787	163	16.2	0.63	8.5	68.7	33.4	-0.9	no	yes	yes	no
156	51	F	26.1333	Biliary	0.5	0	11	1	36.3	61	174	20900	32.6	0.26	2760	278	12.1	0.68	9.1		34.5	4.8	no	yes	no	no
157	86	F	13.8821	Tumor	10.5	0	12	1	37.5	98	166	6500	33.1	0.59	461	201	14.6	0.59	9		46.9	6.7	no	no	no	no
158	85	F	18.7396	Biliary	48	0	17	3	36.6	101	123	24600	19.6	18.9	1097	678	20.8	1	9.7		30.4	-6		yes	yes	no
159	56	M	23.0546	Alcohol	48	0	5	1	36.1	61	150	12600	24	2.95	649	195	16.9	0.7	9.1				no	yes	no	no
160	73	M	29.8435	Idiopathic	10	2	12	0	37.3	65	170	9400	15.2	0.8	839	198	20.4	0.72	8.7				no	yes	no	no
161	15	M	21.2146	Idiopathic	24	0	2	0	37.2	56	124	11500	16.7	0.16	113	169	13.5	0.64					no	yes	yes	no
162	52	F	24.6222	Biliary	48	2	7	3	37.5	110	120	24900	29.1	31.67	979	329	12	0.9	8.9	75.4	26.1	-3.1		yes	yes	yes
163	53	M	24.098	Alcohol	1	0	4	1	36	65	107	11800	29.5	0.05	1344	207	12.6	0.7	8.2	66.3	40.8	0.2	no	yes	no	no
164	43	M	19.4188	Alcohol	192	0	2	0	36.4	85	120	11700	47.6	9.36	2116	141	39.9	1.3	9.5				no	yes	yes	yes
165	46	M	40.8763	Biliary	9	0	6	3	35.9	79	162	13700	30.9	0.47	3617	791	12.7	0.67			36.6	1.9	no	yes	yes	no
166	89	F	22.2621	Idiopathic	65	0	12	1	36.7	72	128	10000	11.9	23.26	773	221	13.6	0.47	8.7				no	yes	no	no
167	55	F	25.9313	Biliary	18	0	9	1	35.6	53	175	6400	26.8	0.18	2426	472	14	0.4	8.5				no	no	no	no
168	75	M	28.0557	Idiopathic	6.5	1	18	2	36.1	89	200	21200	29	0.19	2131	425	13.3	0.82	8.7		39.6	0	yes	yes	yes	yes
169	62	M	20.44	Anastomotic stricture	8.5	2	8	0	38	82	135	10300	25.6	1.49	1529	246	13.7	0.8		61.9	36.1	-0.8	no	yes	yes	no
170	86	F	15.5817	Tumor	24	0	7	1	37.6	97	106	9900	23.6	5.81	407	171	26.5	0.69	8.8	75.4	42.9	2.7	yes	yes	yes	no
171	74	F	22.0872	Biliary	4.5	0	14	2	34.9	57	155	10600	22.1	0.03	756	269	15.5	0.51	8.8		66.2	1.5		no	no	no
172	78	M	24.3598	Idiopathic	24	0	8	2	37.8	86	155	13200	23	6.85	463	221	14.6	0.8	8.4					no	no	no
173	41	M	30.8248	Idiopathic	2	1	7	4	35	94	106	23100	30.1	0.49	3884	406	10.5	0.72	8.9	74.8	37.5	-1.6	no	yes	yes	no
174	31	M		Idiopathic	14	0	3	2	36.2	96	156	16200	29.7	1.62	1162	282	11.6	0.68	8.5	81.2	40.1	0.1	no	yes	yes	no
175	75	M	24.939	Biliary	12	0	8	1	36.4	63	160	7300	20.4	9.34	485	425	11.9	0.87	9.6					no	no	no
176	65	M	22.5516	Idiopathic	2.5	0	14	1	36.8	89	109	22100	37.7	0.13	3496	279	16.5	1.14	9.8	60.9	42	1.7	no	yes	no	no
177	82	M	20.1811	Biliary	9	2	15	2	39.7	53	84	11100	13.9	5.85	228	409	13.7	0.91	9.3					no	no	no
178	70	M	25.3929	Alcohol	1.5	0	10	0	37.1	86	149	11600	23.2	0.08	1941	239	16	0.73	8.6	73.1	34.1	-4.3	no	yes	no	no
179	77	M	19.4328	Biliary	144	3	6	2	36.8	98	127	12700	21.3	10.83	543	231	19.9	1.43	9.3					no	no	no
180	99	F	13.7939	Biliary	1	0	9	0	37.9	86	104	8700	20.6	0.16	1372	184	45.7	1.08	8.9					no	no	no
181	99	F	12.6632	Biliary	9	0	9	0	37.6	86	115	4500	13.9	0.06	615	229	24.2	1.02	8.7		58	5.2		no	no	no
182	86	F	18.9691	Biliary	24	0	6	2	35.7	98	137	11400	22.8	2.61	2105	252	28	0.91			38	-1.7	no	no	no	no
183	55	M	24.5079	Alcohol	2	0	8	1	36.7	68	134	12500	28	0.21	779	237	10.3	0.61	9	81.7	32.3	-5.2	no	yes	no	no
184	38	M	19.35	Alcohol	10	0	3	1	37.2	92	151	7600	13.2	0.28	324	293	6.3	0.72	8.9					no	no	no
185	36	M	31.0204	Idiopathic	72	0	3	1	36.3	58	139	12300	22.7	2.27	78	254	12.1	0.78	8.7					no	no	no
186	80	F	20	Idiopathic	14	6	14	2	37.5	100	139	9400	7.5	0.75	6452	346	43	1.5		91	31.8	-6.3		yes	yes	yes
187	84	F	25.6677	Biliary	72	0	10	2	37.6	100	151	29700	24.9	29.68	285	949	52	1.2	9.3	76.2	33	-1.1	yes	yes	no	no
188	48	F	20.3889	Biliary	0	0	8	0	36.2	80	101	7200	32.1	0.08	2134	188	9	0.6	9.1	107.1	32.1	-3.1	no	no	no	no
189	78	M	27.3193	Biliary	12	1	9	1	37.2	100	189	11000	23.7	0.44	1044	260	14	0.8	8.8				no	no	no	no
190	77	M	19.6878	Anastomotic stricture	2.5	1	9	2	37.7	93	129	2900	15.5	0.85	475	228	15	1	9.9	74.7	38.4	1.9	yes	yes	no	no
191	79	F		Biliary	8	2	8	1	36.7	80	100	7700	14.2	0.17	936	366	14	0.6	9.9					no	no	no
192	46	M	22.8732	Alcohol	10	0	9	2	36.1	60	160	13800	23.6	0.03	683	186	10	0.6	9.2	106.4	38.4	-3.1	no	yes	yes	no
193	47	M	27.0571	Alcohol	168	0	2	0	36.5	75	136	7200	15	19.27	38	278	23	0.9	9.6	93.2	39.9	-0.2	yes	no	no	no
194	34	M	19.3625	Idiopathic	48	0	6	2	38.7	84	107	10500	28.1	7.8	438	130	11	0.8	9.7	101.1	28.4	-0.8	no	no	no	no
195	46	F	28.9889	Drug	144	0	2	0	36.5	78	127	4600	25.8	1.72	165	149	13	0.7	9					no	no	no
196	63	M	26.1856	Biliary	13.5	0	5	2	35.7	57	127	9900	26.6	0.13	3785	645	15	0.6	9.3				no	no	no	no
197	77	M	20.5098	Anastomotic stricture	5	3	9	0	38.7	86	131	7300	16.4	2	358	244	15	0.9			45	3.8	no	yes	no	no
198	74	F	15.4006	Other	48	2	6	1	36.3	90	124	5400	31.3	3.45	2722	459	9	0.6	9.7	92.2	31.5	-0.2	no	yes	no	no
199	16	M	21.6214	Drug	30	2	15	3	38.6	110	110	5400	14.6	5.79	907	415	31	0.8	9.9		37	-1.1	yes	yes	yes	yes
200	35	F	18.3655	Idiopathic	18.5	0	4	0	37.5	59	110	10600	18.3	0.16	237	205	11	0.6	9	101.7	39	1.3	yes	yes	yes	yes
201	74	F	18.564	Idiopathic	3	2	5	2	35.3	84	176	12600	18	0.03	2003	313	16	0.6		91.3	43	1.2	no	yes	yes	no
202	52	M	18.2483	Biliary	96	0	9	3	38.4	93	119	8400	7.1	0.67	204	431	11	0.7	9.3	92.3	30.3	3.5		yes	yes	yes
203	77	M	20.7315	Anastomotic stricture	9.5	3	9	0	36.2	90	139	7700	24.3	0.57	684	688	17	0.9	9.3	73.5	34.8	2.2	no	yes	no	no
Missing data	0	0	6	0	0	0	0	0	0	0	0	0	0	0	0	0	0	0	12	140	76	76	92	0	0	0
